# Supplementary material for: Heterogeneous Colorectal Cancer Risk in Women with Metabolic Dysfunction-Associated Steatotic Liver Disease by Age, Lipid, and Waist-Circumference: A Nationwide Cohort Study
Source: Cancers (Basel). 2025 Dec 30;18(1):125. doi: 10.3390/cancers18010125 (PMC12784733; doi:10.3390/cancers18010125)
Supplement: Supplementary file 1 [file cancers-18-00125-s001.zip]

Archive with 1 entries (1 files):
- cancers-4036591-supplementary.pdf
